# Supplementary material for: Group-sequential analysis may allow for early trial termination: illustration by an intra-observer repeatability study
Source: EJNMMI Res. 2017 Sep 26;7:79. doi: 10.1186/s13550-017-0328-6 (PMC5615083; doi:10.1186/s13550-017-0328-6)
Supplement: Supplementary file 1 — Dataset from clinical example used. (CSV 1 kb) [file 13550_2017_328_MOESM1_ESM.csv]

patid	petct_date	SUVmax_1	SUVmax_2	diff	avg
1	8/7/2013	1.9	1.9	0	1.9
2	8/13/2013	12	12	0	12
3	8/15/2013	10.3	11.3	1	10.8
4	8/26/2013	4.6	4.6	0	4.5999999
5	9/12/2013	9.300000000000001	10.8	1.5	10.05
6	9/18/2013	11.4	10.7	-.69999999	11.05
7	9/19/2013	4	3.4	-.60000002	3.7
8	10/4/2013	2.5	1.8	-.69999999	2.1500001
9	10/8/2013	5	4.7	-.30000001	4.8499999
10	11/11/2013	3	5.5	2.5	4.25
11	11/21/2013	3.1	2.5	-.60000002	2.8
12	12/5/2013	13.2	13.3	.1	13.25
13	12/9/2013	12	12.6	.60000002	12.3
14	1/6/2014	1.6	2.5	.89999998	2.05
15	1/20/2014	20.7	20.7	0	20.700001
16	1/21/2014	6.1	6.1	0	6.0999999
17	1/22/2014	22.8	23.1	.30000001	22.950001
18	2/3/2014	1.3	1.3	0	1.3
19	2/5/2014	3.4	3.9	.5	3.6500001
20	3/17/2014	1.9	2.4	.5	2.1500001
21	3/19/2014	1.7	1.5	-.2	1.6
22	4/30/2014	14	14	0	14
23	6/18/2014	13.3	19.3	6	16.299999
24	7/11/2014	17.3	17.3	0	17.299999
25	8/19/2014	3	3.8	.80000001	3.4000001
26	9/2/2014	17.1	18.3	1.2	17.700001
27	9/4/2014	5	5.1	.1	5.0500002
28	9/30/2014	18.7	18.7	0	18.700001
29	10/17/2014	22.4	22.4	0	22.4
30	10/29/2014	8.199999999999999	8.199999999999999	0	8.1999998
31	11/11/2014	4.2	5	.80000001	4.5999999
32	11/13/2014	18.1	18.1	0	18.1
33	2/11/2015	13.7	13.7	0	13.7
34	2/23/2015	7.8	7.8	0	7.8000002
35	2/26/2015	14.2	14.2	0	14.2
36	3/17/2015	7.5	7.5	0	7.5
37	4/21/2015	35.4	35.4	0	35.400002
38	4/23/2015	10.8	10.8	0	10.8
39	5/11/2015	15.3	16.1	.80000001	15.7
40	6/4/2015	48.3	48.3	0	48.299999
41	6/15/2015	13.2	13.2	0	13.2
42	8/13/2015	10.8	9.800000000000001	-1	10.3
43	8/27/2015	18.7	18.7	0	18.700001
44	9/21/2015	12.2	12.2	0	12.2
45	6/7/2016	2.1	2.1	0	2.0999999
