# Supplementary material for: Group-sequential analysis may allow for early trial termination: illustration by an intra-observer repeatability study
Source: EJNMMI Res. 2017 Sep 26;7:79. doi: 10.1186/s13550-017-0328-6 (PMC5615083; doi:10.1186/s13550-017-0328-6)
Supplement: Supplementary file 2 — Stata source code for all analyses. (DO 5 kb) [file 13550_2017_328_MOESM2_ESM.do]

*save dataset 'Electronic Supplementary Data S1.csv' on local drive, e.g. at 'c:\temp';
cd "c:\temp"

/*******************/
/***** TABLE 1 *****/
/*******************/
import delimited "Electronic Supplementary Data S1.csv", clear

/*** no interim analysis, only one final analysis ***/
concord suvmax_2 suvmax_1 

/*** one inerim analysis at N=23***/
concord suvmax_2 suvmax_1 if patid<=23

/*** two interim analyses at N=15, 30 ***/
concord suvmax_2 suvmax_1 if patid<=15
concord suvmax_2 suvmax_1 if patid<=30

/*** three interim analyses at N=11, 23, 34 ***/
concord suvmax_2 suvmax_1 if patid<=11
concord suvmax_2 suvmax_1 if patid<=23
concord suvmax_2 suvmax_1 if patid<=34


/*******************/
/***** TABLE 2 *****/
/*******************/

/*** no interim analysis, only one final analysis ***/
sdtest diff==1.5 
scalar alpha = .05
sum diff
di "The " 1-alpha " percent upper confidence bound for the sampling standard deviation: "  r(sd) " is " "[... ; " sqrt(((`r(N)'-1)/invchi2(`r(N)'-1,alpha))*`r(Var)') "]. "


/*** one inerim analysis at N=23***/
sdtest diff==1.5  if patid<=23
scalar alpha = .025
sum diff if patid<=23
di "The " 1-alpha " percent upper confidence bound for the sampling standard deviation: "  r(sd) " is " "[... ; " sqrt(((`r(N)'-1)/invchi2(`r(N)'-1,alpha))*`r(Var)') "]. "


/*** two interim analyses at N=15, 30 ***/
sdtest diff==1.5  if patid<=15
scalar alpha = .0167
sum diff if patid<=15
di "The " 1-alpha " percent upper confidence bound for the sampling standard deviation: "  r(sd) " is " "[... ; " sqrt(((`r(N)'-1)/invchi2(`r(N)'-1,alpha))*`r(Var)') "]. "

sdtest diff==1.5  if patid<=30
scalar alpha = .0333
sum diff if patid<=30
di "The " 1-alpha " percent upper confidence bound for the sampling standard deviation: "  r(sd) " is " "[... ; " sqrt(((`r(N)'-1)/invchi2(`r(N)'-1,alpha))*`r(Var)') "]. "


/*** three interim analyses at N=11, 23, 34 ***/
sdtest diff==1.5  if patid<=11
scalar alpha = .0125
sum diff if patid<=11
di "The " 1-alpha " percent upper confidence bound for the sampling standard deviation: "  r(sd) " is " "[... ; " sqrt(((`r(N)'-1)/invchi2(`r(N)'-1,alpha))*`r(Var)') "]. "

sdtest diff==1.5  if patid<=23
scalar alpha = .025
sum diff if patid<=23
di "The " 1-alpha " percent upper confidence bound for the sampling standard deviation: "  r(sd) " is " "[... ; " sqrt(((`r(N)'-1)/invchi2(`r(N)'-1,alpha))*`r(Var)') "]. "

sdtest diff==1.5  if patid<=34
scalar alpha = .0375
sum diff if patid<=34
di "The " 1-alpha " percent upper confidence bound for the sampling standard deviation: "  r(sd) " is " "[... ; " sqrt(((`r(N)'-1)/invchi2(`r(N)'-1,alpha))*`r(Var)') "]. "


/********************/
/***** FIGURE 1 *****/
/********************/

label var patid "Patient no."
label var suvmax_1 "SUVmax"
label var suvmax_2 "SUVmax"

gen xaxis1=patid-0.15 
gen xaxis2=patid+0.15 
label var xaxis1 "Patient no."
label var xaxis2 "Patient no."

twoway (scatter suvmax_1 xaxis1) (scatter suvmax_2 xaxis2), xlabel(1 5 10 15 20 25 30 35 40 45) ylabel(0(5)50) legend(off)
graph export "Fig1.eps", as(eps) cmyk(on) preview(on) replace
graph export "Fig1.tif", as(tif) replace
graph export "Fig1.wmf", as(wmf) replace


/********************/
/***** FIGURE 2 *****/
/********************/

**********;
** N=15 **;
**********;
import delimited "Electronic Supplementary Data S1.csv", clear
keep if patid<=15

label var diff "Difference" 
label var avg "Average"

*BAplot;
concord suvmax_2 suvmax_1
*use average difference and limits of agreement from output;
scatter diff avg, yline(0.247) yline(-1.534) yline(2.027) ylabel(-2(2)6) xlabel(0(10)50)
graph save Graph "BAplot15.gph", replace


**********;
** N=30 **;
**********;
import delimited "Electronic Supplementary Data S1.csv", clear
keep if patid<=30

label var diff "Difference" 
label var avg "Average"

*BAplot;
concord suvmax_2 suvmax_1
*use average difference and limits of agreement from output;
scatter diff avg, yline(0.430) yline(-2.029) yline(2.889) ylabel(-2(2)6) xlabel(0(10)50)
graph save Graph "BAplot30.gph", replace


**********;
** N=45 **;
**********;
import delimited "Electronic Supplementary Data S1.csv", clear

label var diff "Difference" 
label var avg "Average"

*BAplot;
concord suvmax_2 suvmax_1
*use average difference and limits of agreement from output;
scatter diff avg, yline(0.300) yline(-1.777) yline( 2.377) ylabel(-2(2)6) xlabel(0(10)50)
graph save Graph "BAplot45.gph", replace


/******************************************/
/*** combine all BA plots to one figure ***/
/******************************************/
graph combine "BAplot15.gph" "BAplot30.gph" "BAplot45.gph", row(3) col(1)
graph export "Fig2.eps", as(eps) cmyk(on) preview(on) replace
graph export "Fig2.tif", as(tif) replace
graph export "Fig2.wmf", as(wmf) replace


/***********************************************************************/
/*** Sensitivity analyses: exclusion of one outlier (patient no. 23) ***/
/***********************************************************************/
/**********/
/** N=30 **/
/**********/
import delimited "Electronic Supplementary Data S1.csv", clear
keep if patid<=30

sdtest diff==1.5  if diff<5

scalar alpha = .0333
sum diff  if diff<5
di "The " 1-alpha " percent upper confidence bound for the sampling standard deviation: "  r(sd) " is " "[... ; " sqrt(((`r(N)'-1)/invchi2(`r(N)'-1,alpha))*`r(Var)') "]. "

*BAplot;
concord suvmax_2 suvmax_1 if diff<5

/**********/
/** N=45 **/
/**********/
import delimited "Electronic Supplementary Data S1.csv", clear

sdtest diff==1.5   if diff<5

scalar alpha = .05
sum diff  if diff<5
di "The " 1-alpha " percent upper confidence bound for the sampling standard deviation: "  r(sd) " is " "[... ; " sqrt(((`r(N)'-1)/invchi2(`r(N)'-1,alpha))*`r(Var)') "]. "

*BAplot;
concord suvmax_2 suvmax_1 if diff<5

/*** end-of-file ***/
